# Supplementary material for: Climate Zone of Geographical Origin Associations with Essential Oil Composition, Yield, and Chemotype Distribution in Coriandrum sativum L.: A Multivariate Analysis of 48 Global Accessions
Source: Molecules. 2026 Jun 4;31(11):1950. doi: 10.3390/molecules31111950 (PMC13257553; doi:10.3390/molecules31111950)
Supplement: Supplementary file 1 [file molecules-31-01950-s001.zip]

Archive with 1 entries (1 files):
- molecules-4263663-supplementary.xlsx
