# Supplementary material for: Climate Zone of Geographical Origin Associations with Essential Oil Composition, Yield, and Chemotype Distribution in Coriandrum sativum L.: A Multivariate Analysis of 48 Global Accessions
Source: Molecules. 2026 Jun 4;31(11):1950. doi: 10.3390/molecules31111950 (PMC13257553; doi:10.3390/molecules31111950)
Supplement: Supplementary file 1 [file molecules-31-01950-s001.zip › molecules-4263663-supplementary.xlsx]

## Sheet: Supplementary Table S1
Sample	Country	C1	C2	C3	C4	C5	C6	C7	C8	C9	C10	C11	C12	C13	C14	C15	C16	C17	C18	C19	C20
CS01	Nepal	7.9	46.45	4.27	0.67	18.82	0.07	13.96	0.13	0.27	0.53	–	0.17	–	0.4	–	–	–	0.18	–	–
CS02	Nepal	14.4	45.67	3.24	1.54	14.11	0.96	6.7	0.37	–	–	0.93	–	–	–	–	4.56	–	–	–	–
CS03	Kosovo	14.52	57.3	2.88	1.28	9.83	0.63	0.92	0.37	0.52	0.82	0.88	–	–	–	–	–	–	0.76	–	0.02
CS04	Korea	14.59	61.5	2.67	0.74	6.85	0.48	2.61	0.18	0.84	1.5	0.6	0.1	–	–	0.24	2.28	1.18	0.45	–	–
CS05	Korea	7.93	50.82	3.29	0.98	11.66	0.78	12.92	0.31	0.46	0.97	–	0.34	3.9	1.23	–	–	–	–	–	–
CS06	Russia	15.36	36.29	3.59	2.1	17.55	1.18	1.05	0.7	0.7	1.04	0.94	1.09	0.08	0.87	0.36	10.76	–	–	–	–
CS07	Uzbekistan	20.62	50.53	1.76	1.45	11.03	0.33	0.06	0.41	0.84	1.16	0.73	0.46	0.28	0.44	0.15	6.66	0.22	–	0.07	0.08
CS08	Uzbekistan	12.52	48.74	3.7	1.57	15.38	0.28	0.98	0.52	0.81	1.14	1.07	0.63	0.06	–	0.14	7.95	0.46	–	–	0.08
CS09	Uzbekistan	16.89	42.64	2.33	1.87	13.02	0.61	0.53	0.77	1.48	1.71	0.92	0.66	0.35	0.7	–	10.38	–	–	–	0.11
CS10	Uzbekistan	23.59	38.68	4.02	1.87	14.15	0.53	0.11	0.5	1.32	1.18	1.44	0.65	0.06	0.15	0.27	7.34	0.31	–	0.29	–
CS11	Bulgaria	14.45	51.73	3.95	1.37	12.85	0.74	0.3	0.35	0.95	–	1.04	0.62	0.24	0.66	–	5.15	–	0.38	0.13	0.08
CS12	China	23.4	46.74	3.01	1.75	9.58	0.78	0.5	0.45	1.19	1.43	1.63	–	–	0.47	0.27	5.45	–	0.25	–	–
CS13	Bhutan	7.87	57.1	1.72	0.32	4.99	0.37	18.42	–	–	1.11	0.27	–	1.23	–	–	–	2.2	0.85	–	–
CS14	Costa Rica	14.28	50.62	3.35	0.58	7.6	0.35	13.09	0.12	0.91	0.77	0.57	2.37	–	0.3	–	–	0.06	0.65	0.18	–
CS15	India	5.04	24.88	2.25	1.29	18.3	0.58	30.44	0.39	0.47	0.64	–	7.3	0.08	–	0.23	–	0.2	0.4	0.13	0.06
CS16	Peru	6.7	60.5	2.48	0.35	4.64	0.67	15.63	–	0.38	0.7	0.36	–	0.13	–	–	–	0.89	0.47	–	–
CS17	Russia	21.1	50.37	2.68	1.37	12.41	0.52	0.11	–	–	1.11	0.8	3.94	0.03	0.39	0.1	–	–	–	0.18	0.07
CS18	Myanmar	5.33	32.38	3.52	0.68	14.04	0.21	29.84	0.23	0.36	1.28	0.31	4.68	0.07	–	–	–	0.13	–	–	–
CS19	Mongolia	10.32	53.48	2.59	1.27	13.09	0.44	2.85	0.48	1.36	2.72	0.63	6.94	0.05	0.55	0.14	–	–	0.22	0.11	–
CS20	Kosovo	13.18	51.59	2.67	1.55	12	0.43	1.72	0.6	1.16	2.05	0.82	0.39	0.22	0.77	0.16	7.5	–	–	–	0.07
CS21	Kosovo	15.93	52.37	2.2	1.32	13.14	0.38	0.49	0.33	1.45	1.41	0.65	0.37	0.28	0.44	0.13	5.79	0.23	–	–	–
CS22	Kosovo	16.21	44	1.84	1.68	15.67	0.51	0.11	0.36	1.55	1.07	–	–	0.3	0.36	–	8.58	–	0.18	–	0.77
CS23	Nepal	6.23	34.26	5.57	1.43	22.67	0.45	6.7	0.49	0.3	0.71	0.63	6.93	0.15	0.59	–	–	–	–	0.13	0.11
CS24	Kosovo	7.15	41.58	4.37	1.28	17.51	0.84	7.4	0.39	0.62	1.5	0.62	6.73	0.04	0.82	0.24	–	–	–	–	–
CS25	Nepal	8.99	33.93	4.99	1.33	16.95	0.74	15.9	0.33	–	0.74	0.75	–	4.26	–	–	–	0.26	0.47	–	0.04
CS26	Myanmar	3.73	57.52	3.62	0.43	10.17	0.17	15.74	0.16	0.14	0.82	0.22	0.29	0.01	0.21	–	3.16	0.52	–	–	–
CS27	Ukraine	16.03	53.66	3.71	1.31	10.6	0.71	0.19	0.24	0.77	1.23	1.07	0.59	3.83	0.82	0.25	–	–	–	–	–
CS28	United States	17.73	44.19	3.1	2.06	11.9	0.44	–	0.59	1.68	2.72	1.47	–	0.43	0.31	0.23	7.4	0.12	–	0.12	0.11
CS29	Kosovo	11.19	46.63	3.77	1.88	16.51	0.33	0.77	0.83	0.79	–	0.94	0.15	0.22	0.15	0.16	10.07	–	0.3	0.13	–
CS30	Kosovo	10.63	58.39	2.72	1.04	11.99	0.27	0.3	0.39	0.59	0.83	0.62	0.4	–	–	0.18	7.91	0.21	–	0.13	0.03
CS31	Kyrgyzstan	8.14	57.06	3.85	0.68	8.72	0.62	9.19	0.03	0.3	0.62	0.59	0.32	0.07	–	–	2.68	–	0.91	–	–
CS32	Uzbekistan	9.82	47.95	4.26	1.33	12.98	0.8	5.88	0.44	0.9	1.29	–	0.67	0.02	0.5	0.25	5.82	0.12	0.26	0.02	0.08
CS33	Uzbekistan	13.74	36.04	3.84	2.37	18.1	0.82	0.32	0.72	1.33	1.21	1.06	1.3	0.52	0.28	–	10.27	0.46	–	0.26	0.1
CS34	Uzbekistan	14.45	45.76	4.73	1.8	14.64	0.39	–	0.42	2	2.44	1.18	7.51	0.1	0.14	0.22	–	–	0.05	–	–
CS35	Kazakhstan	17.79	40.96	3.34	1.74	15.44	0.5	0.13	0.48	2.17	2.37	1.18	0.61	0.31	0.09	0.27	7.62	–	0.26	0.09	0.08
CS36	Georgia	15.57	30.92	4.75	2.67	25.59	0.31	0.14	0.58	–	0.97	1.75	0.97	–	0.14	0.25	8.97	0.19	–	–	0.09
CS37	Kosovo	8.25	43.59	5.32	1.49	21.4	0.64	4.11	0.4	0.26	0.52	0.8	0.13	4.75	–	0.28	–	0.25	–	0.14	–
CS38	Mongolia	10.81	46.24	2.4	1.54	15.68	0.55	2.61	0.54	0.79	0.93	0.76	0.64	0.09	–	0.16	9.78	0.7	–	0.13	–
CS39	Mongolia	8.57	13.76	1.63	2.24	14.63	0.88	34.52	0.69	0.75	–	0.69	–	8.99	–	0.39	–	0.37	0.18	–	0.15
CS40	Kosovo	14.36	46.18	3.23	2.33	16.3	0.62	0.52	0.52	1.79	2.38	1.28	5.85	–	0.19	0.2	–	0.35	–	–	–
CS41	Korea	9.76	5.77	0.76	1.5	3.66	0.88	61.12	–	1.3	1.16	–	–	–	1.62	0.72	0.91	–	0.47	–	–
CS42	Korea	4.39	38.7	4.64	1.52	18.78	0.51	6.84	0.65	0.65	1.19	–	10.29	–	–	–	–	0.52	0.31	0.21	0.07
CS43	Korea	9.39	11.12	1.26	1.69	7.58	1.51	45.25	0.38	0.7	1.17	0.63	1.8	–	0.37	0.59	–	–	–	–	–
CS44	Korea	7.64	45.12	3.79	1.21	11.96	0.32	18.15	0.37	0.69	1.48	0.69	4.19	–	0.34	0.18	–	0.13	–	–	–
CS45	Korea	5.22	50.7	4.57	1	13.81	0.19	13.59	0.3	0.42	0.8	–	0.32	0.23	–	–	4.29	–	0.64	0.07	–
CS46	Korea	8.33	44.64	3.97	1.07	16	0.24	13.65	0.28	0.7	–	0.7	4.65	0.17	–	–	–	–	0.74	–	–
CS47	Korea	6.97	55.01	3.78	0.74	8.78	0.46	12.92	0.19	0.86	1.45	–	–	0.24	0.63	0.23	–	–	0.32	–	–
CS48	Vietnam	7.13	54.82	3.25	1.4	13.55	0.36	2.91	0.55	0.45	0.93	–	0.11	–	0.65	0.12	7.2	–	–	–	–

## Sheet: Supplementary Table S2
Cas	Compound name	Formula	Experimental RI	Reference RI (Adams)	ΔRI	RI Source	CS01	CS02	CS03	CS04	CS05	CS06	CS07	CS08	CS09	CS10	CS11	CS12	CS13	CS14	CS15	CS16	CS17	CS18	CS19	CS20	CS21	CS22	CS23	CS24	CS25	CS26	CS27	CS28	CS29	CS30	CS31	CS32	CS33	CS34	CS35	CS36	CS37	CS38	CS39	CS40	CS41	CS42	CS43
7785-70-8	α-Pinene	C10H16	929	922	-7	NIST WebBook	0	0	0	0.01	0.09	0	0	0	0.06	0	0	0	0	0.13	0.19	0	0	0.7	0	0	0	0	0.21	0.09	0.03	0.05	0	0	0	0	0	0	0.06	0	0	0	0	0	0	0.03	0.17	0	0
508-32-7	Tricyclene	C10H16	929	921	-8	Adams AI	0	0	0	0	0	0	0	0	0	0	0	0	0	0	0	0	0	0	0	0	0	0	0	0	0	0	0	0	0	0	0	0	0	0.11	0	0	0	0.04	0	0	0	0	0
13466-78-9	3-Carene	C10H16	929	1008	79	Adams AI	0.04	0	0	0	0	0	0	0	0	0	0	0	0.12	0	0	0.03	0	0.19	0	0	0.02	0	0	0	0.2	0	0	0	0.02	0	0	0	0	0.05	0	0	0.03	0	0	0	0	0	0.34
18172-67-3	β-Pinene	C10H16	977	987	10	NIST WebBook	0	0	0	0	0	0	0	0	0	0	0	0	0	0	0.03	0	0	0.07	0	0	0	0	0	0.01	0	0	0	0	0	0	0	0	0	0.01	0	0	0	0	0	0	0	0	0
99-84-3	β-Terpinen	C10H16	977	1019	42	NIST WebBook	0	0	0	0	0	0	0	0	0	0	0	0	0	0	0	0	0	0	0	0	0	0	0.03	0	0	0	0	0	0	0	0	0	0	0	0	0	0	0	0	0	0	0	1.14
124-18-5	Decane	C10H22	999	1000	1	Adams AI	0	0	0	0	0	0	0	0	0.04	0	0	0	0	0	0	0	0	0	0	0	0	0	0	0	0	0	0	0	0	0	0	0	0	0	0	0	0	0.07	0	0	0	0	0
535-77-3	β-Cymene	C10H14	1026	1020	-6	NIST WebBook	0	0	0	0	0	0	0	0	0	0	0	0	0	0.11	0	0	0	0	0	0	0	0	0	0	0	0	0	0	0	0	0	0	0.03	0	0	0	0	0	0	0	0	0	0
98-06-6	tert-Butylbenzene	C10H14	1026	994	-32	NIST WebBook	0	0	0	0	0	0	0	0	0	0	0	0	0	0	0	0	0	0	0	0	0	0	0	0.03	0	0	0	0	0	0	0	0	0	0	0	0	0	0	0	0	0	0	0
527-84-4	o-Cymene	C10H14	1026	1022	-4	Adams AI	0	0	0	0	0	0	0	0	0	0	0	0	0	0	0	0	0	0.18	0	0	0	0	0	0	0	0	0	0	0	0	0	0	0	0	0	0	0	0	0.24	0	0	0	0.27
1758-88-9	2-Ethyl-p-xylene	C10H14	1026	1051	25	NIST WebBook	0	0	0	0	0	0	0	0	0	0	0	0	0	0	0	0	0	0	0	0	0	0	0	0	0	0	0	0	0	0	0	0	0	0	0	0	0	0	0	0	0	0	0
874-41-9	4-Ethyl-m-xylene	C10H14	1026	1061	35	NIST WebBook	0	0	0	0	0	0	0	0	0	0	0	0	0	0	0	0	0	0	0	0	0	0	0	0	0	0	0	0	0	0	0	0	0	0	0	0	0	0	0	0	0	0	0
124-19-6	Nonanal †	C9H18O	1030	1100	70	Adams AI	0	0	0	0.24	0	0.36	0.15	0.14	0	0.27	0	0.27	0	0	0.23	0	0.1	0	0.14	0.16	0.13	0	0	0.24	0	0	0.25	0.33	0.23	0.16	0.18	0.15	0	0.25	0	0.22	0.27	0.25	0.28	0.16	0.39	0.2	0.72
138-86-3	Limonene	C10H16	1031	1024	-7	Adams AI	0	0	0	0	0	0	0	0	0	0	0	0	0	0	0	0.05	0	0	0	0	0	0	0	0	0	0	0	0	0	0	0	0	0	0	0	0	0	0	0	0	0	0	0
586-62-9	Terpinolen	C10H16	1060	1086	26	Adams AI	0	0	0	0	0.08	0	0	0	0	0	0.04	0	0	0	0	0	0	0	0	0	0	0	0.03	0.07	0	0	0	0	0	0	0	0	0	0	0	0	0	0	0	0	0	0.01	0.52
99-85-4	γ-Terpinene	C10H16	1060	1054	-6	Adams AI	0	0	0	0	0	0	0	0	0	0	0	0.02	0	0	0.23	0	0	0	0	0	0	0	0	0	0	0	0	0	0	0	0	0	0.06	0	0	0	0	0	0.06	0.04	0.14	0	0
2497-25-8	(2Z)-Decenal	C9H18O	1067	1249	182	NIST WebBook	0	0	0	0	0.36	0	0.31	0	0.33	0	0	0	1.13	0.34	0	0	0	0	0	0.41	0	0.29	0.26	0	0	0	0	0.38	0.29	0	0.29	0	0.37	0	0.38	0	0	0	0.31	0.38	0	0	0
23007-29-6	(E)-Linalool oxide	C10H18O2	1088	1085	-3	Adams AI	0	0	0	0	0	0	0	0	0	0	0	0	0	0	0	0	0	0	0	0	0	0	0	0	0	0	0	0	0	0	0	0	0	0	0	0	0	0	0	0	0	0	0
5989-33-3	(Z)-Linalool oxide	C10H18O2	1089	1067	-22	Adams AI	0.04	0	0	0	0	0	0	0	0	0	0	0	0	0.03	0	0	0	0.04	0	0	0	0	0	0	0	0	0	0	0	0	0	0	0	0	0	0	0	0	0	0	0	0	0
78-70-6	Linalool	C10H18O	1101	1095	-6	Adams AI	13.96	6.7	0.92	2.61	12.92	1.05	0.06	0.98	0.53	0.11	0.3	0.5	18.42	13.09	30.44	15.63	0.11	29.84	2.85	1.72	0.49	0.11	6.7	7.4	15.9	15.74	0.19	0.21	0	0.77	0.3	0.11	9.19	5.88	0.32	0	0.13	0.14	4.11	2.61	34.52	0.52	61.12
2277-16-9	(Z)-4-nonenal	C9H16O	1101	1105	4	NIST WebBook	0	0	0	0	0	0	0	0.24	0	0.1	0	0	0	0	0	0	0.2	0	0	0	0.1	0	0	0	0	0	0	0	0	0	0	0	0	0.1	0	0	0	0	0.11	0	0.21	0	0
21368-68-3	Camphor	C10H16O	1148	1136	-12	NIST WebBook	0	0	0	0	0	0	0	0	0	0	0	0	0	0	0	0.91	0	0	0	0	0	0	0	0	0	0	0	0	0	0	0	0	0	0	0	0	0	0	0.1	0	0	0	0
106-23-0	Citronellal	C10H18O	1150	1148	-2	Adams AI	0	0	0	0	0	0	0	0	0	0	0	0	0	0	0	0	0	0.06	0	0	0	0	0.1	0	0	0	0	0	0	0	0	0	0	0	0	0	0	0	0	0	0	0	0
10385-78-1	Isoborneol	C10H18O	1171	1160	-11	Adams AI	0	0	0	0	0	0	0	0	0	0	0	0	0	0	0	0	0	0	0	0	0	0	0	0.01	0	0	0	0	0	0	0	0	0	0	0	0	0	0	0	0	0	0	0
507-70-0	Borneol	C10H18O	1171	1165	-6	Adams AI	0	0	0	0	0	0	0	0	0	0	0	0	0	0.07	0	0	0	0	0	0	0	0	0	0	0.06	0	0	0	0	0	0	0	0.07	0	0	0	0	0	0	0	0	0	0
14049-11-7	Linalool oxide pyranoside	C10H18O2	1171	1173	2	NIST WebBook	0	0	0	0	0	0	0	0	0	0	0	0	0	0	0	0	0	0.03	0	0	0	0	0	0	0	0	0	0	0	0	0	0	0	0	0	0	0	0	0.11	0	0	0	0
20126-76-5	p-Menth-1-en-4-ol	C10H18O	1178	1182	4	NIST WebBook	0	0	0	0	0	0	0	0	0	0	0	0	0	0.03	0	0	0	0	0	0	0	0	0	0	0	0	0	0	0	0	0	0	0	0	0	0	0	0	0	0	0	0	0
562-74-3	Terpinen-4-ol	C10H18O	1178	1174	-4	Adams AI	0	0	0	0	0	0	0	0	0	0	0	0	0	0	0	0	0	0.03	0	0	0	0	0	0	0	0	0	0	0	0	0	0	0	0	0	0	0	0	0	0	0	0	0
18409-21-7	(E,E)-2,4-Decadien-1-ol †	C10H18O	1188	1319	131	Adams AI	0.18	0	0.76	0.45	0	0	0	0	0	0	0.38	0.25	0.85	0.65	0.4	0.47	0	0	0.22	0	0	0.18	0	0	0.47	0	0	0.41	0	0.3	0	0	0.91	0.26	0	0.05	0.26	0	0	0	0.18	0	0.47
21662-09-9	(4Z)-Decenal	C10H18O	1191	1193	2	Adams AI	0.4	0	0	0	1.23	0.87	0.44	0	0.7	0.15	0.66	0.47	0	0.3	0	0	0.39	0	0.55	0.77	0.44	0.36	0.59	0.82	0	0.21	0.82	0	0.31	0.15	0	0.14	0	0.5	0.28	0.14	0.09	0.14	0	0	0	0.19	1.62
140-67-0	Estragole	C10H12O	1193	1195	2	Adams AI	0	0	0	0	0	0	0	0	0	0	0	0	0	0	0	0	0	0	0	0	0	0	0	0	0	0	0	0	0	0	0	0	0	0	0	0	0.03	0	0	0	0	0	0
4180-23-8	(E)-Anethole	C10H12O	1193	1282	89	Adams AI	0	0	0	0	0	0	0	0	0	0	0	0	0	0	0	0	0	0	0	0	0	0	0	0	0	0	0	0	0	0	0	0	0	0	0	0	0	0	0	0.09	0	0	0
112-31-2	Decanal	C10H20O	1199	1201	2	Adams AI	7.9	14.4	14.52	14.59	7.93	15.36	20.62	12.52	16.89	23.59	14.45	23.4	7.87	14.28	5.04	6.7	21.1	5.33	10.32	13.18	15.93	16.21	6.23	7.15	8.99	3.73	16.03	13.54	17.73	11.19	10.63	13.53	8.14	9.82	13.74	14.45	17.79	15.57	8.25	10.81	8.57	14.36	9.76
40607-48-5	3,7-dimethyloct-2-en-1-ol	C10H20O	1216	1263	47	NIST WebBook	0.02	0	0	0	0	0	0	0	0	0	0	0	0	0	0	0	0	0.06	0	0	0	0	0.12	0	0	0.04	0	0	0	0	0	0	0	0	0	0	0	0	0	0	0	0	0
1117-61-9	(R)-citronellol	C10H20O	1216	1220	4	NIST WebBook	0	0	0	0	0	0	0	0	0	0	0	0	0	0	0	0	0	0	0	0	0	0	0	0	0	0	0	0	0	0	0	0	0	0	0	0	0	0	0	0	0	0	0
15932-80-6	Pulegone	C10H16O	1229	1238	9	NIST WebBook	0	0	0	0	0	0	0	0	0	0	0	0	0	0	0	0	0	0	0	0	0	0	0	0	0	0	0	0	0	0	0	0.03	0	0	0	0	0	0	0	0	0	0	0
106-24-1	Geraniol	C10H18O	1237	1249	12	Adams AI	0	0	0	0	0	0	0	0	0	0	0	0	0	0	0	0.28	0	0.34	0	0	0	0	0	0.5	0.19	0	0	0	1.21	0	0.11	0.29	1.14	0	0	0.12	0.5	0.34	0	0	0	0	0
106-25-2	Nerol	C10H18O	1237	1227	-10	Adams AI	0.19	0	0.37	0	0.24	0	0	0.02	0	0	0	0	0	0.16	0.27	0	0	0	0	0	0	0	0.22	0	0	0.26	0.07	0.09	0	0	0	0	0	0.37	0.08	0	0	0	0	0	0.17	0	0
3913-81-3	(E)-2-Decenal	C10H18O	1249	1260	11	Adams AI	46.45	45.67	57.3	61.5	50.82	36.29	50.53	48.74	42.64	38.68	51.73	46.74	57.1	50.62	24.88	60.5	50.37	32.38	53.48	51.59	52.37	44	34.26	41.58	33.93	57.52	53.66	36.6	44.19	46.63	58.39	53.41	57.06	47.95	36.04	45.76	40.96	30.92	43.59	46.24	13.76	46.18	5.77
115-99-1	Linalyl formate	C11H18O2	1249	1214	-35	Adams AI	0	0	0	0	0	0.03	0	0	0	0.03	0	0	0	0	0	0	0	0	0	0	0	0	0	0	0	0	0	0	0	0	0	0	0	0	0	0	0	0	0	0	0	0	0
69064-37-5	(2E)-Dodecen-1-ol †	C12H24O	1270	1469	199	Adams AI	0.53	0	0.82	1.5	0.97	1.04	1.16	1.14	1.71	1.18	0	1.43	1.11	0.77	0.64	0.7	1.11	1.28	2.72	2.05	1.41	1.07	0.71	1.5	0.74	0.82	1.23	2.1	2.72	0	0.83	2.09	0.62	1.29	1.21	2.44	2.37	0.97	0.52	0.93	0	2.38	1.16
74663-85-7	n-Nonyl-cyclopropane	C12H24	1273	1285	12	NIST WebBook	0	0	0	0	0	0	0	0	0	0	0	0	0	0	0	0	0.99	0	0	0	0	0	0	0	0	0	0	0	0	0	0	0	0	0	0	0	0	0.94	0	0	0	0	0
25524-42-9	(Z)-5-Tridecene	C13H26	1279	1315	36	NIST WebBook	0	0	0	0	0	0	0	0	0.01	0	0	0	0	0	0	0	0	0	0	0	0	0	0	0	0	0	0	0	0	0	0	0	0	0	0	0	0	0	0	0	0	0	0
2363-88-4	2,4-Decadienal	C10H16O	1294	1309	15	NIST WebBook	0	0	0	0	0	0	0	0	0	0	0	0	0	0	0	0	0	0	0	0	0	0	0	0	0	0	0	0	0	0	0	0	0	0	0	0	0	0	0	0	0.07	0	0
25152-84-5	(E,E)-2,4-Decadienal	C10H16O	1295	1315	20	Adams AI	0	0	0	0	0	0	0	0	0	0.02	0	0	0	0	0	0	0	0	0	0	0	0	0	0	0	0	0	0	0	0	0	0	0	0	0	0	0	0	0	0.02	0	0	0
112-44-7	Undecanal	C11H22O	1301	1305	4	Adams AI	0	0.93	0.88	0.6	0	0.94	0.73	1.07	0.92	1.44	1.04	1.63	0.27	0.57	0	0.36	0.8	0.31	0.63	0.82	0.65	0	0.63	0.62	0.75	0.22	1.07	1.28	1.47	0.94	0.62	0.86	0.59	0	1.06	1.18	1.18	1.75	0.8	0.76	0.69	1.28	0
75039-84-8	(2E)-Undecenol	C11H22O	1301	1365	64	Adams AI	0.33	0.38	0	0	0.02	0	0	0	0.04	0	0	0	0	0	0	0	0	0	0.04	0	0	0	0	0	0	0	0	0	0	0	0	0	0	0	0	0	0	0	0	0	0.51	0	0.83
334-48-5	Decanoic acid	C10H20O2	1327	1364	37	Adams AI	0	0	0	0	0	0	0	0	0	0	0	0	0	0	0	0	0	0	0	0	0	0	0	0	0	0	0	0	0	0	0	0	0	0	0	0	0.25	0	0	0	0	0	0
10374-74-0	7-Tetradecene	C14H28	1333	1367	34	NIST WebBook	0	0	0	0	0	0	0	0	0	0.13	0	0	0	0	0	0	0	0	0.01	0	0	0	0	0	0	0	0	0	0	0	0	0	0	0	0	0	0	0	0	0	0	0	0
2463-77-6	2-Undecenal	C11H20O	1350	1344	-6	NIST WebBook	4.27	3.24	2.88	2.67	3.29	3.59	1.76	3.7	2.33	4.02	3.95	3.01	1.72	3.35	2.25	2.48	2.68	3.52	2.59	2.67	2.2	1.84	5.57	4.37	4.99	3.62	3.71	4.31	3.1	3.77	2.72	2.58	3.85	4.26	3.84	4.73	3.34	4.75	5.32	2.4	1.63	3.23	0.76
112-42-5	n-Undecanol	C11H24O	1357	1367	10	Adams AI	0	0	0	0	0	0	0	0	0	0	0	0	0	0	0	0	0	0	0.03	0	0	0	0	0	0	0	0	0	0	0	0	0	0	0	0	0.04	0	0.03	0	0	0	0	0
334-49-6	(E)-2-Decenoic acid	C10H18O2	1359	1392	33	NIST WebBook	0	0	0	0	0	0	0	0	0	0	0	0	0	0	0	0	0	0	0	0	0	0	0	0	0	0	0	0	0	0	0.22	0	0	0	0	0.23	0	0	0	0	0	0	0
105-86-2	Geranyl formate	C11H18O2	1360	1298	-62	Adams AI	0	0	0	0	0	0	0	0	0	0	0	0	0	0	0	0	0	0	0	0	0	0	0	0	0	0	0	0	0	0.14	0	0	0	0	0	0.21	0	0	0	0	0	0	0
85896-31-7	13-Tetradecenal †	C14H26O	1372	1608	236	NIST WebBook	0	4.56	0	2.28	0	10.76	6.66	7.95	10.38	7.34	5.15	5.45	0	0	0	0	0	0	0	7.5	5.79	8.58	0	0	0	3.16	0	0	7.4	10.07	7.91	6.16	2.68	5.82	10.27	0	7.62	8.97	0	9.78	0	0	0.91
124-25-4	Tetradecanal †	C14H28O	1378	1610	232	Adams AI	0.13	0.37	0.37	0.18	0.31	0.7	0.41	0.52	0.77	0.5	0.35	0.45	0	0.12	0.39	0	0	0.23	0.48	0.6	0.33	0.36	0.49	0.39	0.33	0.16	0.24	0.39	0.59	0.83	0.39	0.35	0.03	0.44	0.72	0.42	0.48	0.58	0.4	0.54	0.69	0.52	0
93-15-2	Methyl eugenol	C11H14O2	1381	1403	22	Adams AI	0	0	0	0	0	0	0	0.06	0	0.07	0	0	0	0.02	0	0	0	0	0	0	0	0	0	0.57	0	0	0	0	0	0	0	0	0	0.07	0	0	0	0.03	0	0	0	0	0
20407-84-5	(E)-2-Dodecen-1-al	C12H22O	1394	1444	50	NIST WebBook	0	0	0	0	0	0.25	0	0.1	0	0	0	0	0	0	0.39	0.11	0	0.21	0	0	0	0	0	0	0	0	0	0	0	0	0	0	0	0	0	0	0	0	0	0	0	0.11	0
112-54-9	Dodecanal	C12H24O	1403	1408	5	Adams AI	0.67	1.54	1.28	0.74	0.98	2.1	1.45	1.57	1.87	1.87	1.37	1.75	0.32	0.58	1.29	0.35	1.37	0.68	1.27	1.55	1.32	1.68	1.43	1.28	1.33	0.43	1.31	1.92	2.06	1.88	1.04	1.41	0.68	1.33	2.37	1.8	1.74	2.67	1.49	1.54	2.24	2.33	1.5
4826-62-4	(2E)-Dodecenal	C12H22O	1455	1464	9	Adams AI	18.82	14.11	9.83	6.85	11.66	17.55	11.03	15.38	13.02	14.15	12.85	9.58	4.99	7.6	18.3	4.64	12.41	14.04	13.09	12	13.14	15.67	22.67	17.51	16.95	10.17	10.6	18.27	11.9	16.51	11.99	13.18	8.72	12.98	18.1	14.64	15.44	25.59	21.4	15.68	14.63	16.3	3.66
10486-19-8	Tridecanal	C13H26O	1505	1509	4	Adams AI	0	0	0.02	0	0	0	0.08	0.08	0.11	0	0.08	0	0	0	0.06	0	0.07	0	0	0.07	0	0.77	0.11	0	0.04	0	0	0	0.11	0	0.03	0	0	0.08	0.1	0	0.08	0.09	0	0	0.15	0	0
7069-41-2	(2E)-Tridecen-1-al	C13H24O	1558	1567	9	Adams AI	0.17	0	0	0.1	0.34	1.09	0.46	0.63	0.66	0.65	0.62	0	0	2.37	7.3	0	3.94	4.68	6.94	0.39	0.37	0	6.93	6.73	0	0.29	0.59	0	0	0.15	0.4	0	0.32	0.67	1.3	7.51	0.61	0.97	0.13	0.64	0	5.85	0
7320-37-8	Hexadecylene oxide	C16H32O	1686	1676	-10	NIST WebBook	0	0	0	0	0	0	0	0	0.03	0	0	0.08	0	0	0	0	0	0.05	0	0	0	0	0	0	0	0	0.07	0	0	0	0	0	0	0.01	0	0	0	0	0.08	0	0	0.03	0
56219-04-6	(Z)-9-Hexadecenal	C16H30O	1705	1759	54	NIST WebBook	0	0	0	0	0	0	0	0.26	0	0	0	0	0	0	0	0	0	0	0	0	0	0	0	0	0	0	0	0	0	0	0	0	0	0	0	0	0	0	0	0	0	0	0
53939-28-9	(Z)-11-Hexadecenal	C16H30O	1712	1788	76	NIST WebBook	0	0	0	0	0	0	0	0	0	0	0	0	0	0	0	0	0	0	0.32	0	0	0.1	0	0	0.07	0	0	0	0	0	0	0	0	0	0	0	0	0.09	0	0.07	0.1	0	0
56797-40-1	(Z)-7-Hexadecenal	C16H30O	1729	1798	69	NIST WebBook	0	0	0	0	0	0	0	0	0	0	0	0	0	0	0	0	0	0	0	0	0	0	0	0	0	0	0.2	0	0	0	0	0	0	0	0	0	0	0	0	0	0	0	0
60609-53-2	14-Methyl-(Z)-8-hexadecenal †	C17H32O	1779	-	-	-	0	0	0	0	3.9	0.08	0.28	0.06	0.35	0.06	0.24	0	1.23	0	0.08	0.13	0.03	0.07	0.05	0.22	0.28	0.3	0.15	0.04	4.26	0.01	3.83	6.05	0.43	0.22	0	0.09	0.07	0.02	0.52	0.1	0.31	0	4.75	0.09	8.99	0	0
502-69-2	Hexahydrofarnesyl acetone	C18H36O	1788	1801	13	NIST WebBook	0	0	0	0	0	0	0	0	0	0	0	0	0	0	0	0	0	0	0	0	0	0	0	0	0	0	0	0	0	0	0	0	0	0	0	0	0	0	0.05	0	0.7	0	0
58594-45-9	(Z)-13-octadecenal †	C18H34O	1807	2180	373	NIST WebBook	0	0	0	0	0	0	0.07	0	0	0.29	0.13	0	0	0.18	0.13	0	0.18	0	0.11	0	0	0	0.13	0	0	0	0	0.33	0.12	0.13	0.13	0.31	0	0.02	0.26	0	0.09	0	0.14	0.13	0	0	0
18409-18-2	(2E)-Decen-1-ol	C10H20O	1834	1819	-15	NIST WebBook	0	0	0	0	0	0	0	0	0.17	0.11	1.17	0	0	0	0	0	0.03	0	0	0	0	0	0	0.23	0.02	0	0.23	0	0	0.71	0	0	0	0.15	0	0.12	0	0	0	0	0	0.33	0.64
2423-10-1	Z-9-Octadecenal	C18H34O	1864	1995	131	NIST WebBook	0	0	0	0	0	0	0	0	0.32	0.08	0.16	0.15	0	0	0	0	0	0	0	0	0.06	0	0	0.18	0	0.05	0	0.1	0	0	0.06	0	0	0	0	0	0	0.09	0	0.22	0	0.15	0
150-86-7	Phytol	C20H40O	1995	1942	-53	Adams AI	0	0	0	0	0	0	0.06	0	0	0.06	0.04	0	0	0.03	0.08	0	0	0	0	0	0	0	0	0	0	0	0	0	0	0	0.04	0	0	0	0	0	0	0	0	0	0.16	0	0.24
102608-53-7	3,7,11,15-Tetramethyl-2-hexadecen-1-ol	C20H40O	2009	2114	105	NIST WebBook	0	0	0	0	0	0	0	0	0	0	0	0	0	0	0	0	0	0	0	0	0	0	0	0	0	0	0	0.08	0.03	0	0	0	0	0	0.2	0	0	0.05	0	0	0	0	0
124-13-0	Octanal	C8H16O	1030	998	-32	Adams AI	0.07	0.96	0.63	0.48	0.78	1.18	0.33	0.28	0.61	0.53	0.74	0.78	0.37	0.35	0.58	0.67	0.52	0.21	0.44	0.43	0.38	0.51	0.45	0.84	0.74	0.17	0.71	1.27	0.44	0.33	0.27	0.37	0.62	0.8	0.82	0.39	0.5	0.31	0.64	0.55	0.88	0.62	0.88
495-61-4	β-Bisabolene	C15H24	-	1505	-	Adams AI	0	0	0.03	0	0	0	0	0	0	0	0	0	0	0	0	0	0	0	0	0	0	0	0	0	0	0	0	0	0	0	0	0	0.02	0	0	0	0	0	0	0	0	0	0
286-62-4	Cyclooctene oxide	C8H14O	-	930	-	NIST WebBook	0	0	0	0.1	0	0	0	0	0.15	0	0	0	0	0	0	0	0	0	0	0	0	0	0	0	0.02	0	0	0	0	0	0	0	0	0	0	0	0	0	0	0	0	0	0
95-48-7	o-Cresol	C7H8O	-	1050	-	Adams AI	0	0	0	0.2	0	0	0	0	0	0	0	0	0	0	0	0	0	0	0	0	0	0	0	0	0	0	0	0	0	0	0	0	0	0	0	0	0	0	0	0	0	0	0
7212-44-4	Nerolidol	C15H26O	-	1570	-	NIST WebBook	0	0	0	0	0	0.04	0	0	0	0	0	0	0	0	0	0	0	0	0	0	0	0	0	0	0	0	0	0	0	0	0	0	0	0	0	0	0	0	0	0	0	0	0
30021-74-0	γ-Muurolene	C15H24	-	1478	-	Adams AI	0	0	0	0	0	0.06	0	0	0	0	0	0	0	0	0	0	0	0	0	0	0	0	0	0	0	0	0	0	0	0	0	0	0	0	0	0	0	0	0	0	0	0	0
27646-73-7	3,4-Dimethylenecyclopentanone	C7H8O	-	2384	-	NIST WebBook	0	0	0	0	0	0.61	0	0	0	0	0	0	0	0	0.37	0	0.45	0	0	0	0.54	0	0	0	0	0	0.4	0	0.23	0.92	0.2	0	0	0	0	0	0	0	0.6	0	0	0	0
105-91-9	Neryl propionate	C15H24	-	1452	-	Adams AI	0	0	0	0	0	0	0	0.05	0	0	0	0	0	0	0	0	0	0	0	0	0	0	0	0	0	0	0	0	0	0	0	0	0	0	0	0	0	0	0	0	0	0	0
40716-66-3	trans-Nerolidol	C15H26O	-	1561	-	Adams AI	0	0	0	0	0	0	0	0	0.04	0	0	0	0	0	0	0	0	0	0	0	0	0	0	0	0	0	0	0	0	0	0	0	0	0	0	0	0	0	0	0	0	0	0
19435-97-3	Muurolol	C15H26O	-	1644	-	Adams AI	0	0	0	0	0	0	0	0	0.02	0	0	0	0	0	0	0	0	0	0	0	0	0	0	0	0	0	0	0	0	0	0	0	0	0	0	0	0	0	0	0	0	0	0
39029-41-9	γ-Cadinene	C15H24	-	1513	-	Adams AI	0	0	0	0	0	0	0	0	0	0	0.06	0	0	0	0	0	0	0	0	0	0	0	0	0	0	0	0	0	0	0	0	0	0	0	0	0	0	0	0	0	0	0	0
2511-91-3	Pentylcyclopropane	C8H16	-	813	-	NIST WebBook	0	0	0	0	0	0	0	0	0	0	0	0.04	0	0	0	0	0	0	0	0.06	0	0	0	0	0	0	0	0	0	0	0	0	0	0	0	0	0.06	0	0	0	0	0.08	0
586-98-1	Piconol	C6H7NO	-	1305	-	NIST WebBook	0	0	0	0	0	0	0	0	0	0	0	0	0	0	0	0	0	0	0.35	0	0	0	0	0	0	0	0	0	0	0	0	0	0	0	0	0	0	0	0	0	0	0	0
2426-02-0	Tetrahydrophthalic anhydride	C8H18O3	-	-	-	-	0	0	0	0	0	0	0	0	0	0	0	0	0	0	0	0	0	0	0	0.51	0	0	0	0	0	0	0	1.14	0	0	0	0	0.21	0.42	0	0	0	0	0	0	1.08	0	0
21284-22-0	Cubenol	C15H26O	-	1645	-	Adams AI	0	0	0	0	0	0	0	0	0	0	0	0	0	0	0	0	0	0	0	0	0	0	0	0	0	0	0.04	0	0	0	0	0	0	0	0	0	0	0	0	0.03	0	0	0
5937-11-01	τ-Cadinol	C15H26O	-	1638	-	Adams AI	0	0	0	0	0	0	0	0	0	0	0	0	0	0	0	0	0	0	0	0	0	0	0	0	0	0	0	0.11	0	0	0	0	0	0	0	0	0	0	0	0	0	0	0
2765-11-9	1-Pentadecanal	C15H30O	-	1713	-	NIST WebBook	0	0	0	0	0	0	0	0	0	0	0	0	0	0	0	0	0	0	0	0	0.05	0	0	0	0	0	0	0	0	0.08	0	0.05	0.17	0	0	0	0	0	0	0	0	0	0
6708-14-1	Bicyclobutylidene	C8H12	-	-	-	-	0	0	0	0	0	0	0	0	0	0	0	0	0	0	0	0	0	0	0	0	0	0	0	0	0	0	0	0	0	0	0	0	0	0	0	0.08	0	0	0	0	0	0	0
13744-15-5	β-Cubebene	C15H24	-	1387	-	Adams AI	0	0	0	0	0	0	0	0	0	0	0	0	0	0	0	0	0	0	0	0	0	0	0	0	0	0	0	0	0	0	0	0	0	0	0	0	0	0	0	0	0.13	0	0
106-44-5	p-Cresol	C7H8O	-	1071	-	Adams AI	0	0	0	0	0	0	0	0	0	0	0	0	0	0	0	0	0	0	0	0	0	0	0	0	0	0	0	0	0	0	0	0	0	0	0	0	0	0	0	0	0	0	0
68797-95-5	(Z)6-Pentadecen-1-ol	C15H30O	-	1480	-	NIST WebBook	0	0	0	0	0	0	0	0	0	0	0	0	0	0	0	0	0	0	0	0	0	0	0	0	0	0	0	0	0	0	0	0	0	0	0	0	0	0	0	0	0	0	0
†Tentatively identified; |ΔRI| > 20 vs. Adams (2007) AI values on HP-5 equivalent column. Retained for multivariate analysis based on MS match factor ≥ 80% and detection in ≥ 19 accessions.
[truncated: 9 more columns]
